# Supplementary material for: Sex and Age Differences in Glucocorticoid Signaling After an Aversive Experience in Mice
Source: Cells. 2024 Dec 10;13(24):2041. doi: 10.3390/cells13242041 (PMC11674875; doi:10.3390/cells13242041)
Supplement: Supplementary file 1 [file cells-13-02041-s001.zip]

Archive with 1 entries (1 files):
- cells-3324225-supplementary.pdf
